# Supplementary material for: Pharmacokinetics of rectal levetiracetam as add-on treatment in dogs affected by cluster seizures or status epilepticus
Source: BMC Vet Res. 2018 Jun 18;14:189. doi: 10.1186/s12917-018-1522-0 (PMC6006693; doi:10.1186/s12917-018-1522-0)
Supplement: Supplementary file 1 — Signalment and history information of patients included. Information on signalment, seizure frequency, diagnosis (if achieved) of patients included in the study. (XLSX 27 kb) [file 12917_2018_1522_MOESM1_ESM.xlsx]

## Sheet: Foglio1
Table 1. Signalment and history information of patients included
N°	Breed	Sex	Weight (Kg)	Age at first seizure (months)	Age at inclusion (months)	Seizure frequency	AEDs and dosages (mg/kg)	Age at initiation of anti-epileptic treatment (months)	Suspected/Confirmed Diagnosis
1	Bloodhound	F	40	27	56	Monthly (CS)	PB (6.25 q12h) KBR (20 q12h)	28	Idiopathic epilepsy
2	Mixbreed	F	28.7	92	105	Monthly	PB (2.61 q12h)	104	Suspected structural epilepsy
3	Pyrenean mountain dog	M	52	124	126	1 epileptic seizure 3 months before presentation	Not in treatment	-	Suspected structural epilepsy
4	Argentine Mastiff	F	44.3	43	43	-	Not in treatment	-	Suspected idiopathic epilepsy
5	Boxer	F	26	69	75	CS 6 months before inclusion, then unknown	PB (3.46 q12h) KBR (26.92 q24h)	69	Structural epilepsy (suspected glioma)
6	German Sheperd	M	38	63	75	Monthly	Imepitoin (15.78 q12h)	63	Suspected idiopathic epilepsy
7	Mixbreed	M	24	38	60	CS 7 months before inclusion, then unknown	PB (3.75 q12h)	40	Suspected idiopathic epilepsy
8	German Sheperd	F	30	94	94	-	Not in treatment	-	Structural epilepsy (suspected glioma)
